# Supplementary material for: Fast Object Motion Estimation Based on Dynamic Stixels
Source: Sensors (Basel). 2016 Jul 28;16(8):1182. doi: 10.3390/s16081182 (PMC5017348; doi:10.3390/s16081182)
Supplement: Supplementary file 1 [file sensors-16-01182-s001.zip]

Archive with 2 entries (2 files):
- MethodPipeline.mp4
- stixelsNavigation.mp4
